# Supplementary material for: Unique genetic variants of lean nonalcoholic fatty liver disease: a retrospective cohort study
Source: BMC Endocr Disord. 2023 Jan 10;23:11. doi: 10.1186/s12902-022-01234-w (PMC9830772; doi:10.1186/s12902-022-01234-w)
Supplement: Supplementary file 1 — Additional file 1: Supplementary file 1. Genotype and allele frequencies of polymorphisms genetic variants in NAFLD subjects. [file 12902_2022_1234_MOESM1_ESM.xlsx]

## Sheet: Sheet1
Supplementary File 1. Genotype and allele frequencies of polymorphisms genetic variants in NAFLD subjects.
Gene	SNP	Genotype			χ2	P value	Allele		OR [95% CI]	P value	HWE
											(p-value)
FTO	rs1421085	T/T	C/T	C/C	6.879	0.032	T	C	1.407 [1.083~1.828]	0.01	0.68
	NAFLD	535(0.739)	178(0.246)	10(0.013)			1248(0.863)	198(0.136)
	Non-NAFLD	369(0.803)	87(0.189)	3(0.006)			825(0.898)	93(0.101)
FTO	rs3751812	G/G	G/T	T/T	8.282	0.015	G	T	1.443 [1.114~1.869]	0.005	0.932
	NAFLD	550(0.735)	188(0.251)	10(0.013)			1288(0.860)	208(0.139)
	Non-NAFLD	377(0.807)	86(0.184)	4(0.008)			840(0.899)	94(0.100)
FTO	rs8050136	C/C	C/A	A/A	7.426	0.024	C	A	1.430 [1.099~1.861]	0.007	0.732
	NAFLD	540(0.741)	178(0.244)	10(0.013)			1258(0.864)	198(0.135)
	Non-NAFLD	371(0.808)	85(0.185)	3(0.006)			827(0.900)	91(0.099)
FTO	rs9939609	T/T	A/A	A/T	7.923	0.019	T	A	1.429 [1.105~1.849]	0.006	0.915
	NAFLD	551(0.734)	10(0.013)	189(0.252)			1291(0.860)	209(0.139)
	Non-NAFLD	376(0.805)	4(0.008)	87(0.186)			839(0.898)	95(0.101)
TFAP2B	rs2206277	C/T	T/T	C/C	8.724	0.012	C	T	1.305 [1.074~1.586]	0.007	0.865
	NAFLD	268(0.358)	60(0.08)	420(0.561)			1108(0.740)	388(0.259)
	Non-NAFLD	160(0.341)	19(0.04)	289(0.617)			738(0.788)	198(0.211)
TBC1D1	rs2279027	C/T	C/C	T/T	2.835	0.242	C	T	1.093 [0.921~1.297]	0.303	0.559
	NAFLD	357(0.477)	296(0.395)	95(0.127)			949(0.634)	547(0.365)
	Non-NAFLD	201(0.429)	206(0.440)	61(0.130)			613(0.654)	323(0.345)
TBC1D1	rs2279026	C/T	T/T	C/C	2.914	0.232	C	T	0.879 [0.741~1.044]	0.142	0.823
	NAFLD	339(0.455)	326(0.437)	80(0.107)			499(0.334)	991(0.665)
	Non-NAFLD	210(0.449)	192(0.411)	65(0.139)			340(0.364)	594(0.635)
TBC1D1	rs2279028	G/A	A/A	G/G	2.718	0.256	G	A	0.880 [0.742~1.045]	0.146	0.86
	NAFLD	339(0.455)	325(0.436)	81(0.108)			501(0.336)	989(0.663)
	Non-NAFLD	211(0.451)	191(0.408)	65(0.139)			341(0.365)	593(0.634)
GCKR	rs780093	C/C	T/T	C/T	4.587	0.1	C	T	1.147 [0.972~1.353]	0.103	0.564
	NAFLD	147(0.201)	208(0.285)	373(0.512)			667(0.458)	789(0.541)
	Non-NAFLD	117(0.254)	124(0.270)	218(0.474)			452(0.492)	466(0.507)
GCKR	rs780094	C/C	T/T	C/T	4.912	0.085	C	T	0.873 [0.74~1.03]	0.109	0.514
	NAFLD	143(0.196)	211(0.289)	374(0.513)			660(0.453)	796(0.546)
	Non-NAFLD	115(0.250)	127(0.276)	217(0.472)			447(0.486)	471(0.513)
GCKR	rs1260326	C/C	T/T	C/T	7.485	0.023	C	T	0.883 [0.749~1.041]	0.139	0.127
	NAFLD	139(0.186)	223(0.299)	383(0.514)			661(0.443)	829(0.556)
	Non-NAFLD	116(0.248)	140(0.299)	211(0.451)			443(0.474)	491(0.525)
KCNJ11	rs5215	C/C	C/T	T/T	0.639	0.726	C	T	1.070 [0.904~1.265]	0.429	0.81
	NAFLD	124(0.165)	343(0.457)	283(0.377)			591(0.394)	909(0.606)
	Non-NAFLD	70(0.149)	213(0.456)	184(0.394)			353(0.377)	581(0.622)
The allele and genotype distributions were analyzed using SHEsis (http://analysis.bio-x.cn/my Analysis.php) (Bio-X Institutes, Shanghai, China). Categorical variables are expressed as counts or percentages and were compared using Pearson’s χ2 tests. Hardy-Weinberg equilibrium (HWE) was assessed by Pearson’s χ2 tests. Odds ratios (OR) and their 95% conﬁdence intervals (CIs) were also assessed. P <…
