# Supplementary material for: Unique genetic variants of lean nonalcoholic fatty liver disease: a retrospective cohort study
Source: BMC Endocr Disord. 2023 Jan 10;23:11. doi: 10.1186/s12902-022-01234-w (PMC9830772; doi:10.1186/s12902-022-01234-w)
Supplement: Supplementary file 2 — Additional file 2: Supplementary file 2. Genotype and allele frequencies of polymorphisms genetic variants in NAFLD subjects stratified by BMI. [file 12902_2022_1234_MOESM2_ESM.xlsx]

## Sheet: Sheet1
Supplementary File 2. Genotype and allele frequencies of polymorphisms genetic variants in NAFLD subjects stratified by BMI.
Gene	SNP	Genotype			χ2	P value	Allele		OR [95% CI]	P value	HWE
											(p-value)
FTO	rs1421085	T/T	C/C	T/C			T	C
	Lean NAFLD	80(0.776)	2(0.019)	21(0.203)			181(0.878)	25(0.121)
	Overweight NAFLD	133(0.738)	3(0.016)	44(0.244)	0.621	0.732	310(0.861)	50(0.138)	1.167[0.698~1.952]	0.553	0.957
	Obese NAFLD	322(0.731)	5(0.011)	113(0.256)	1.594	0.45	757(0.860)	123(0.139)	1.176[0.742~1.862]	0.488	0.361
FTO	rs3751812	G/G	G/T	T/T			G	T
	Lean NAFLD	79(0.752)	24(0.228)	2(0.019)			182(0.866)	28(0.133)
	Overweight NAFLD	138(0.741)	45(0.241)	3(0.016)	0.093	0.954	321(0.862)	51(0.137)	1.032[0.629~1.695]	0.898	0.953
	Obese NAFLD	333(0.728)	119(0.260)	5(0.010)	0.855	0.651	785(0.858)	129(0.141)	1.068[0.688~1.657]	0.768	0.285
FTO	rs8050136	C/C	A/C	A/A			C	A
	Lean NAFLD	80(0.776)	21(0.203)	2(0.019)			181(0.878)	25(0.121)
	Overweight NAFLD	134(0.740)	44(0.243)	3(0.016)	0.586	0.745	312(0.861)	50(0.138)	1.160[0.694~1.939]	0.57	0.96
	Obese NAFLD	326(0.734)	113(0.254)	5(0.011)	1.512	0.469	765(0.861)	123(0.138)	1.164[0.735~1.843]	0.516	0.375
FTO	rs9939609	T/T	A/T	A/A			T	A
	Lean NAFLD	79(0.745)	25(0.235)	2(0.018)			183(0.863)	29(0.136)
	Overweight NAFLD	139(0.743)	45(0.240)	3(0.016)	0.038	0.98	323(0.863)	51(0.136)	0.996 [0.61~1.627]	0.988	0.957
	Obese NAFLD	333(0.728)	119(0.260)	5(0.010)	0.669	0.715	785(0.858)	129(0.141)	1.036 [0.672~1.6]	0.869	0.285
TFAP2B	rs2206277	C/C	T/T	T/C			C	T
	Lean NAFLD	50(0.471)	11(0.103)	45(0.424)			145(0.683)	67(0.316)
	Overweight NAFLD	100(0.537)	19(0.102)	67(0.360)	1.301	0.521	267(0.717)	105(0.282)	0.851[0.589~1.228]	0.389	0.318
	Obese NAFLD	270(0.592)	30(0.065)	156(0.342)	5.524	0.063	696(0.763)	216(0.236)	0.671[0.484~0.931]	0.016	0.518
TBC1D1	rs2279027	C/C	T/T	T/C			C	T
	Lean NAFLD	38(0.358)	16(0.150)	52(0.490)			128(0.603)	84(0.396)
	Overweight NAFLD	59(0.317)	20(0.107)	107(0.575)	2.268	0.321	225(0.604)	147(0.395)	0.995[0.705~1.405]	0.979	0.021
	Obese NAFLD	199(0.436)	59(0.129)	198(0.434)	2.151	0.341	596(0.653)	316(0.346)	0.807[0.594~1.098]	0.173	0.679
TBC1D1	rs2279026	C/C	T/T	T/C			C	T
	Lean NAFLD	8(0.076)	57(0.542)	40(0.38)			56(0.266)	154(0.733)
	Overweight NAFLD	10(0.053)	74(0.395)	103(0.55)	7.768	0.02	123(0.328)	251(0.671)	1.347[0.926~1.959]	0.117	0.003
	Obese NAFLD	62(0.136)	195(0.43)	196(0.432)	5.424	0.066	320(0.353)	586(0.646)	1.501[1.074~2.098]	0.016	0.528
TBC1D1	rs2279028	G/G	A/G	A/A			G	A
	Lean NAFLD	8(0.076)	40(0.380)	57(0.542)			56(0.266)	154(0.733)
	Overweight NAFLD	10(0.053)	103(0.550)	74(0.395)	7.768	0.02	123(0.328)	251(0.671)	1.347[0.926~1.959]	0.117	0.003
	Obese NAFLD	63(0.139)	196(0.432)	194(0.428)	5.676	0.058	322(0.355)	584(0.644)	1.516[1.084~2.119]	0.014	0.495
GCKR	rs780093	C/C	T/T	T/C			C	T
	Lean NAFLD	13(0.126)	36(0.349)	54(0.524)			80(0.388)	126(0.611)
	Overweight NAFLD	37(0.204)	46(0.254)	98(0.541)	4.384	0.111	172(0.475)	190(0.524)	1.425[1.006~2.019]	0.045	0.515
	Obese NAFLD	97(0.218)	126(0.283)	221(0.497)	4.875	0.087	415(0.467)	473(0.532)	1.381[1.013~1.883]	0.04	0.999
GCKR	rs780094	C/C	T/T	T/C			C	T
	Lean NAFLD	13(0.126)	36(0.349)	54(0.524)			80(0.388)	126(0.611)
	Overweight NAFLD	37(0.204)	48(0.265)	96(0.53)	3.863	0.144	170(0.469)	192(0.530)	1.394[0.984~1.975]	0.06	0.684
	Obese NAFLD	93(0.209)	127(0.286)	224(0.504)	4.184	0.123	410(0.461)	478(0.538)	1.35 [0.991~1.841]	0.056	0.951
GCKR	rs1260326	C/C	T/T	T/C			C	T
	Lean NAFLD	12(0.114)	38(0.361)	55(0.523)			79(0.376)	131(0.623)
	Overweight NAFLD	35(0.187)	51(0.272)	101(0.54)	4.006	0.134	171(0.457)	203(0.542)	1.396[0.988~1.973]	0.057	0.483
	Obese NAFLD	92(0.203)	134(0.295)	227(0.501)	4.902	0.086	411(0.453)	495(0.546)	1.376[1.011~1.874]	0.041	0.973
KCNJ11	rs5215	T/T	C/C	T/C			T	C
	Lean NAFLD	30(0.283)	22(0.207)	54(0.509)			114(0.537)	98(0.462)
	Overweight NAFLD	70(0.374)	31(0.165)	86(0.459)	2.652	0.265	226(0.604)	148(0.395)	0.761 [0.542~1.07]	0.116	0.871
	Obese NAFLD	183(0.400)	71(0.155)	203(0.444)	5.356	0.068	569(0.622)	345(0.377)	0.705[0.521~0.953]	0.022	0.503
The allele and genotype distributions were analyzed using SHEsis (http://analysis.bio-x.cn/my Analysis.php) (Bio-X Institutes, Shanghai, China). Categorical variables are expressed as counts or percentages and were compared using Pearson’s χ2 tests. Hardy-Weinberg equilibrium (HWE) was assessed by Pearson’s χ2 tests. Odds ratios (OR) and their 95% conﬁdence intervals (CIs) were also assessed. P <…
